# Supplementary material for: Pharmacophore-Model-Based Virtual-Screening Approaches Identified Novel Natural Molecular Candidates for Treating Human Neuroblastoma
Source: Curr Issues Mol Biol. 2022 Oct 13;44(10):4838–58. doi: 10.3390/cimb44100329 (PMC9600652; doi:10.3390/cimb44100329)
Supplement: Supplementary file 1 [file cimb-44-00329-s001.zip]

Archive with 2 entries (2 files):
- Hits.dsv
- Supplimentary Table and Figure.pdf
